# Supplementary material for: Assessment of GGE, AMMI, Regression, and Its Deviation Model to Identify Stable Rice Hybrids in Bangladesh
Source: Plants (Basel). 2022 Sep 7;11(18):2336. doi: 10.3390/plants11182336 (PMC9504418; doi:10.3390/plants11182336)
Supplement: Supplementary file 1 [file plants-11-02336-s001.zip]

Archive with 1 entries (1 files):
- plants-1891844-supplementary.pdf
